# Supplementary material for: Eyelid Skin Grafting in Young Patients with Facial Nerve Palsy
Source: J Clin Med. 2024 Apr 8;13(7):2142. doi: 10.3390/jcm13072142 (PMC11012737; doi:10.3390/jcm13072142)
Supplement: Supplementary file 1 [file jcm-13-02142-s001.zip]

Archive with 1 entries (1 files):
- jcm-2881468-supplementary.pdf
